# Supplementary material for: Theoretical Study of p-Block Metal Single-Atom-Loaded Carbon Nitride Catalyst for Photocatalytic Water Splitting
Source: Molecules. 2024 Apr 28;29(9):2030. doi: 10.3390/molecules29092030 (PMC11085354; doi:10.3390/molecules29092030)
Supplement: Supplementary file 1 [file molecules-29-02030-s001.zip]

Archive with 1 entries (1 files):
- molecules-2982777-supplementary.pdf
